# Supplementary material for: Targeting pseudoknots with Cas13b inhibits porcine epidemic diarrhoea virus replication
Source: J Gen Virol. 2025 Feb 4;106(2):002071. doi: 10.1099/jgv.0.002071 (PMC11793167; doi:10.1099/jgv.0.002071)
Supplement: Supplementary Material 1. [file jgv-106-02071-s001.zip › Fig 2/Fig 2 D/band density.xlsx]

## Sheet: PEDV
Name	Vol. (Int.)	Local Bg. Corr. Vol.	Rolling Bg. Corr. Vol.	Area	Rf	Density	Local Bg. Corr. Den.	Rolling Bg. Corr. Den.	% Band Purity	% Lane Purity
Frame 1
Chemi
Lane 1
Lane 2													Band 1 (58kb)
Band 1	21194657	16550247	21185613	476	0.406	44526	34769	44507	27.679	27.828
Band 2	10319933	6942632	10311309	308	0.492	33506	22541	33478	13.471	13.544				Density
Band 3	7053865	3486978	7046386	243	0.636	29028	14349	28997	9.206	9.256			non-target	46758	1.19393	1
Band 4	38019474	27025394	37998393	884	0.722	43008	30571	42984	49.644	49.912			crRNA#1	38525	1.01587	0.850864
Lane 3	non-target												crRNA#2	37698	1.05143	0.880645
Band 1	20292975	16550771	20285752	434	0.417	46758	38135	46741	30.847	28.797			crRNA#3	7664.22	0.205685	0.172275
Band 2	6857572	4541846	6851797	275	0.503	24936	16515	24915	10.419	9.727			crRNA#4	27638	0.730777	0.612076
Band 3	5908961	3001448	5903061	200	0.647	29544	15007	29515	8.976	8.38			crRNA#5	31457	0.89772	0.751901
Band 4	32741434	24113116	32720879	750	0.733	43655	32150	43627	49.757	46.45			crRNA#6	29175	0.955211	0.800054
Lane 4	crRNA#1
Band 1	12944612	11701914	12943268	336	0.417	38525	34827	38521	57.171	45.345
Band 2	9700173	8179149	9696231	351	0.754	27635	23302	27624	42.829	33.969
Lane 5	crRNA#2
Band 1	10932656	10099155	10931322	290	0.417	37698	34824	37694	79.863	64.891
Band 2	2757235	2235393	2756195	260	0.754	10604	8597.67	10600	20.137	16.361			Band 1 (27-32kb)
Lane 6	crRNA#3
Band 1	1716785	1445331	1716337	224	0.417	7664.22	6452.37	7662.22	87.083	42.591			non-target	43655	1.1147	1
Band 2	255098	68417	254578	208	0.759	1226.43	328.93	1223.93	12.917	6.317			crRNA#1	27635	0.728713	0.65373
Lane 7	crRNA#4												crRNA#2	10604	0.295755	0.265322
Band 1	11221260	10292905	11219868	406	0.428	27638	25351	27635	59.982	52.772			crRNA#3	1226.43	0.0329138	0.029527
Band 2	7487218	6818312	7485650	392	0.759	19100	17393	19096	40.018	35.208			crRNA#4	19100	0.505024	0.453058
Lane 8	crRNA#5												crRNA#5	16525	0.47159	0.423065
Band 1	10726858	9335518	10724657	341	0.428	31457	27376	31450	61.616	51.931			crRNA#6	8554.14	0.280069	0.25125
Band 2	885505	405013	883321	286	0.513	3096.17	1416.13	3088.53	5.075	4.277
Band 3	5800335	5163318	5797662	351	0.765	16525	14710	16517	33.309	28.073
Lane 9	crRNA#6
Band 1	10911526	10106148	10909112	374	0.422	29175	27021	29168	73.588	64.392
Band 2	1045158	504431	1042750	336	0.508	3110.59	1501.28	3103.42	7.034	6.155
Band 3	2874191	2484759	2872679	336	0.77	8554.14	7395.12	8549.64	19.378	16.956

## Sheet: GAPDH
Name	Vol. (Int.)	Local Bg. Corr. Vol.	Rolling Bg. Corr. Vol.	Area	Rf	Density	Local Bg. Corr. Den.	Rolling Bg. Corr. Den.
Frame 1
Chemi
Lane 1
Lane 2
Band 1	9842907	8915597	9842049	260	0.586	37857	34290	37854
Lane 3
Band 1	10339149	8992767	10337853	264	0.592	39163	34063	39158
Lane 4
Band 1	10429044	8952639	10427669	275	0.597	37923	32555	37918
Lane 5																Density
Band 1	9465502	7930593	9464974	264	0.602	35854	30040	35852							non-target	39163
Lane 6															crRNA#1	37923
Band 1	10247143	8473257	10245493	275	0.597	37262	30811	37256							crRNA#2	35854
Lane 7															crRNA#3	37262
Band 1	10400625	8685233	10398975	275	0.586	37820	31582	37814							crRNA#4	37820
Lane 8															crRNA#5	35041
Band 1	9250910	7946502	9249090	264	0.581	35041	30100	35034							crRNA#6	30543
Lane 9
Band 1	6635883	6116668	6634883	250	0.576	30543	24466	26539
