# Supplementary material for: Targeting pseudoknots with Cas13b inhibits porcine epidemic diarrhoea virus replication
Source: J Gen Virol. 2025 Feb 4;106(2):002071. doi: 10.1099/jgv.0.002071 (PMC11793167; doi:10.1099/jgv.0.002071)
Supplement: Supplementary Material 1. [file jgv-106-02071-s001.zip › Fig 2/Fig 2 E/virus titer.xlsx]

## Sheet: Sheet1
												cas13b	0.5	1	1.5
		-2	nt	nc	#1	#2	#3	#4	#5	#6		cr	0.5	0.5	0.5
					73	63	20	57	57	73			89	66	76
					78	74	23	63	49	75			91	48	88
					55	78	11	66	45	63			90	57	82
					68.6667	71.6667	18	62	50.3333	70.3333			9000	5700	8200	45000	28500	41000
					6866.67	7166.67	1800	6200	5033.33	7033.33			26	10	11	4.5*10^4
					12.0968	7.76745	6.245	4.58258	6.1101	6.4291			26	9	12
					1209.68	776.745	624.5	458.258	611.01	642.91			26	9.5	11.5
													2600	950	1150	2.6*10^3	9.5*10^2
		-3	nt	nc	#1	#2	#3	#4	#5	#6								2.11111	97.8889
			56	52	10	11	1	13	4	19			64	90	80
			64	47	9	17	1	10	2	9			79	89	79
			59	69	15	7	4	4	5	13
			59.6667	56	11.3333	11.6667	2	9	3.66667	13.6667			39	15	13
			59666.7	56000	11333.3	11666.7	2000	9000	3666.67	13666.7			49	20	5
			4.04145	11.5326	3.21455	5.03322	1.73205	4.58258	1.52753	5.03322
			4041.45	11532.6	3214.55	5033.22	1732.05	4582.58	1527.53	5033.22
			nt	non	#1	#2	#3	#4	#5	#6
		virus titer	59666.7	56000	6866.67	7166.67	1800	6200	5033.33	7033.33
			4041.45	3214.55	1209.68	776.745	624.5	458.258	611.01	642.91
			=	100	12.2619	12.7976	3.21429	11.0714	8.9881	12.5595
				0	87.7381	87.2024	96.7857	88.9286	91.0119	87.4405
