# Supplementary material for: Targeting pseudoknots with Cas13b inhibits porcine epidemic diarrhoea virus replication
Source: J Gen Virol. 2025 Feb 4;106(2):002071. doi: 10.1099/jgv.0.002071 (PMC11793167; doi:10.1099/jgv.0.002071)
Supplement: Supplementary Material 1. [file jgv-106-02071-s001.zip › Fig 2/Fig 2 A.xlsx]

## Sheet: Sheet1 (2)
Well Position	Sample Name	Target Name	CT	ΔCT	2-ΔCt	AVERAGE	STDEV	Fold		PEDV RdRp
N.T	PEDV RdRp	15.3275	0.699192	0.615917	0.545689	0.16198	100	29.6836		-2
N.T	PEDV RdRp	15.1955	0.597924	0.660704						Non	100	29.6836	0
N.T	PEDV RdRp	15.8745	1.47214	0.360447						#1	21.4669	1.10804	78.5331
N.C	PEDV RdRp	16.3863	1.80481	0.286219	0.221283	0.0632126	40.5511	11.584		#2	25.9559	4.67161	74.0441
N.C	PEDV RdRp	17.2845	2.64433	0.159947						#3	4.90124	1.08142	95.0988
N.C	PEDV RdRp	16.7425	2.1997	0.217683						#4	25.7453	2.19798	74.2547
#1	PEDV RdRp	17.412	3.16759	0.111291	0.117143	0.00604644	21.4669	1.10804		#5	31.5569	17.0718	68.4431
#1	PEDV RdRp	17.4595	3.01897	0.123367						#6	32.7642	3.8876	67.2358
#1	PEDV RdRp	17.5767	3.09827	0.116769									100
#2	PEDV RdRp	18.5204	2.86995	0.136792	0.141638	0.0254924	25.9559	4.67161
#2	PEDV RdRp	18.7614	3.07197	0.118917
#2	PEDV RdRp	18.3882	2.56315	0.169206
#3	PEDV RdRp	19.7891	5.31336	0.025149	0.0267455	0.00590117	4.90124	1.08142		PEDV M
#3	PEDV RdRp	19.9755	5.51907	0.0218069						-2
#3	PEDV RdRp	19.3506	4.90917	0.0332807						Non	100	7.66823	0
#4	PEDV RdRp	17.5151	2.96113	0.128414	0.140489	0.0119942	25.7453	2.19798		#1	11.2062	1.24675	88.7938
#4	PEDV RdRp	17.5253	2.82979	0.140653						#2	36.4941	2.54986	63.5059
#4	PEDV RdRp	17.3845	2.71406	0.152401						#3	10.3698	1.51227	89.6302
#5	PEDV RdRp	17.239	2.12543	0.229182	0.172202	0.0931589	31.5569	17.0718		#4	20.738	0.792246	79.262
#5	PEDV RdRp	17.2841	2.16664	0.222729			0			#5	24.8876	2.4273	75.1124
#5	PEDV RdRp	18.9422	3.95017	0.0646964			0			#6	27.8307	2.46004	72.1693
#6	PEDV RdRp	17.2417	2.69618	0.154301	0.178791	0.0212142	32.7642	3.8876
#6	PEDV RdRp	16.9067	2.39181	0.190544
#6	PEDV RdRp	16.9205	2.38437	0.191528
N.T	PEDV M	13.4698	-1.15848	2.23223	2.26761	0.173885	100	7.66823
N.T	PEDV M	13.301	-1.29658	2.45646
N.T	PEDV M	13.3223	-1.08007	2.11414
N.C	PEDV M	14.9574	0.375982	0.770581	0.834747	0.061957	36.8118	2.73226
N.C	PEDV M	14.8014	0.161284	0.894229
N.C	PEDV M	14.7953	0.252516	0.839431
#1	PEDV M	16.3309	2.08644	0.23546	0.254113	0.0282713	11.2062	1.24675
#1	PEDV M	16.498	2.05747	0.240237
#1	PEDV M	16.2812	1.80268	0.286641
#2	PEDV M	15.9458	0.295404	0.814844	0.827543	0.057821	36.4941	2.54986
#2	PEDV M	16.0532	0.363778	0.777127
#2	PEDV M	15.9921	0.167057	0.890658
#3	PEDV M	16.3738	1.89799	0.268318	0.235147	0.0342924	10.3698	1.51227
#3	PEDV M	16.7796	2.32313	0.199833
#3	PEDV M	16.5167	2.07528	0.23729
#4	PEDV M	15.5935	1.03961	0.486461	0.470258	0.0179651	20.738	0.792246
#4	PEDV M	15.7744	1.07895	0.473374
#4	PEDV M	15.8194	1.149	0.450938
#5	PEDV M	15.9165	0.802936	0.573182	0.564354	0.0550416	24.8876	2.4273
#5	PEDV M	15.8201	0.702638	0.614448
#5	PEDV M	15.9764	0.984412	0.505432
#6	PEDV M	15.3649	0.819366	0.566691	0.631092	0.0557841	27.8307	2.46004
#6	PEDV M	15.1048	0.589859	0.664408
#6	PEDV M	15.1308	0.594711	0.662177
N.T	actin	14.6283
N.T	actin	14.5976
N.T	actin	14.4023
N.C	actin	14.5814
N.C	actin	14.6401
N.C	actin	14.5428
#1	actin	14.2444
#1	actin	14.4405
#1	actin	14.4785
#2	actin	15.6504
#2	actin	15.6895
#2	actin	15.825
#3	actin	14.4758
#3	actin	14.4564
#3	actin	14.4414
#4	actin	14.5539
#4	actin	14.6955
#4	actin	14.6704
#5	actin	15.1135
#5	actin	15.1175
#5	actin	14.992
#6	actin	14.5455
#6	actin	14.5149
#6	actin	14.5361
