# Supplementary material for: Targeting pseudoknots with Cas13b inhibits porcine epidemic diarrhoea virus replication
Source: J Gen Virol. 2025 Feb 4;106(2):002071. doi: 10.1099/jgv.0.002071 (PMC11793167; doi:10.1099/jgv.0.002071)
Supplement: Supplementary Material 1. [file jgv-106-02071-s001.zip › Fig 2/Fig 2 C.xlsx]

## Sheet: Sheet1
Image Location	Image Tag	Algorithm Name	Start Time	Job Id	Analysis Region	Total Cells	Green Positive Cells	Blue Positive Cells	Green Positive Nuclei Cells	Blue Positive Nuclei Cells	Negative Nuclei Cells	Green Positive Cytoplasm Cells	Blue Positive Cytoplasm Cells	Negative Cytoplasm Cells	Green Positive Membrane Cells	Blue Positive Membrane Cells	Negative Membrane Cells	% Green Positive Cells	% Blue Positive Cells	% Green Positive Nuclei Cells	% Blue Positive Nuclei Cells	% Green Positive Cytoplasm Cells	% Blue Positive Cytoplasm Cells	% Green Positive Membrane Cells	% Blue Positive Membrane Cells	Green Avg Positive Nuclei Intensity	Blue Avg Positive Nuclei Intensity	Green Avg Positive Cytoplasm Intensity	Blue Avg Positive Cytoplasm Intensity	Green Avg Positive Membrane Intensity	Blue Avg Positive Membrane Intensity	Total Cell Area (μm²)	Avg Cell Area (μm²)	Avg Cytoplasm Area (μm²)	Avg Membrane Area (μm²)	Avg Nucleus Area (μm²)	Avg Nucleus Perimeter (μm)	Avg Nucleus Roundness	Area Analyzed (μm²)	Analysis Inputs
D:\pedv_ifa\새 폴더\modify\nt_Overlay.tif	nt_Overlay.tif	Indica Labs - FISH-IF v2.1.5	2024-09-04 오후 3:02:05	1801	entire image	490	224	0	0	0	490	224	0	266	0	0	490	45.7143	0	0	0	45.7143	0	0	0	0	0	89.3427	0	0	0	15638.5	31.9153	23.556	0	8.35935	12.7435	0.774266	27599	Class List:;Classifier:;Classifier Output Type:Mask;Classify Registered:;Image Zoom:2;Nuclear Masker:;Nuclear Masker Type:Traditional;Phenotyper:;num_markers:2;num_probes:0;num_phenotypes:0;use_nn:false;nuclear_contrast:0.556;nuclear_min_intensity:54.059999999999995;nuclear_segg_agg:0.199;nuclear_fill_holes:true;nuclear_min_area:0;nuclear_max_area:22.12389380530935;nuclear_roundness:0;cyto_radius…
D:\pedv_ifa\새 폴더\modify\1_Overlay.tif	1_Overlay.tif	Indica Labs - FISH-IF v2.1.5	2024-09-04 오후 3:01:39	1796	entire image	434	41	0	0	0	434	41	0	393	0	0	434	9.447	0	0	0	9.447	0	0	0	0	0	92.5201	0	0	0	14097.6	32.4829	24.2292	0	8.25369	12.5311	0.764044	27599	Class List:;Classifier:;Classifier Output Type:Mask;Classify Registered:;Image Zoom:2;Nuclear Masker:;Nuclear Masker Type:Traditional;Phenotyper:;num_markers:2;num_probes:0;num_phenotypes:0;use_nn:false;nuclear_contrast:0.556;nuclear_min_intensity:54.059999999999995;nuclear_segg_agg:0.199;nuclear_fill_holes:true;nuclear_min_area:0;nuclear_max_area:22.12389380530935;nuclear_roundness:0;cyto_radius…
D:\pedv_ifa\새 폴더\modify\2_Overlay.tif	2_Overlay.tif	Indica Labs - FISH-IF v2.1.5	2024-09-04 오후 3:01:35	1795	entire image	484	43	0	0	0	484	43	0	441	0	0	484	8.8843	0	0	0	8.8843	0	0	0	0	0	77.4616	0	0	0	15404.3	31.827	24.6395	0	7.18754	11.681	0.814749	27599	Class List:;Classifier:;Classifier Output Type:Mask;Classify Registered:;Image Zoom:2;Nuclear Masker:;Nuclear Masker Type:Traditional;Phenotyper:;num_markers:2;num_probes:0;num_phenotypes:0;use_nn:false;nuclear_contrast:0.556;nuclear_min_intensity:54.059999999999995;nuclear_segg_agg:0.199;nuclear_fill_holes:true;nuclear_min_area:0;nuclear_max_area:22.12389380530935;nuclear_roundness:0;cyto_radius…
D:\pedv_ifa\새 폴더\modify\3_Overlay.tif	3_Overlay.tif	Indica Labs - FISH-IF v2.1.5	2024-09-04 오후 3:01:47	1797	entire image	497	8	0	0	0	497	8	0	489	0	0	497	1.60966	0	0	0	1.60966	0	0	0	0	0	72.2428	0	0	0	15752.4	31.695	23.7812	0	7.91376	12.2449	0.783205	27599	Class List:;Classifier:;Classifier Output Type:Mask;Classify Registered:;Image Zoom:2;Nuclear Masker:;Nuclear Masker Type:Traditional;Phenotyper:;num_markers:2;num_probes:0;num_phenotypes:0;use_nn:false;nuclear_contrast:0.556;nuclear_min_intensity:54.059999999999995;nuclear_segg_agg:0.199;nuclear_fill_holes:true;nuclear_min_area:0;nuclear_max_area:22.12389380530935;nuclear_roundness:0;cyto_radius…
D:\pedv_ifa\새 폴더\modify\4_Overlay.tif	4_Overlay.tif	Indica Labs - FISH-IF v2.1.5	2024-09-04 오후 3:01:51	1798	entire image	527	41	0	0	0	527	41	0	486	0	0	527	7.77989	0	0	0	7.77989	0	0	0	0	0	64.5644	0	0	0	15994.5	30.3502	23.2539	0	7.09628	11.6085	0.799594	27599	Class List:;Classifier:;Classifier Output Type:Mask;Classify Registered:;Image Zoom:2;Nuclear Masker:;Nuclear Masker Type:Traditional;Phenotyper:;num_markers:2;num_probes:0;num_phenotypes:0;use_nn:false;nuclear_contrast:0.556;nuclear_min_intensity:54.059999999999995;nuclear_segg_agg:0.199;nuclear_fill_holes:true;nuclear_min_area:0;nuclear_max_area:22.12389380530935;nuclear_roundness:0;cyto_radius…
D:\pedv_ifa\새 폴더\modify\5_Overlay.tif	5_Overlay.tif	Indica Labs - FISH-IF v2.1.5	2024-09-04 오후 3:01:55	1799	entire image	490	109	0	0	0	490	109	0	381	0	0	490	22.2449	0	0	0	22.2449	0	0	0	0	0	88.8163	0	0	0	14981.7	30.5749	23.8512	0	6.72375	11.2733	0.832313	27599	Class List:;Classifier:;Classifier Output Type:Mask;Classify Registered:;Image Zoom:2;Nuclear Masker:;Nuclear Masker Type:Traditional;Phenotyper:;num_markers:2;num_probes:0;num_phenotypes:0;use_nn:false;nuclear_contrast:0.556;nuclear_min_intensity:54.059999999999995;nuclear_segg_agg:0.199;nuclear_fill_holes:true;nuclear_min_area:0;nuclear_max_area:22.12389380530935;nuclear_roundness:0;cyto_radius…
D:\pedv_ifa\새 폴더\modify\6_Overlay.tif	6_Overlay.tif	Indica Labs - FISH-IF v2.1.5	2024-09-04 오후 3:02:00	1800	entire image	474	163	0	0	0	474	163	0	311	0	0	474	34.3882	0	0	0	34.3882	0	0	0	0	0	69.8617	0	0	0	14871.2	31.3738	23.8083	0	7.56546	11.9061	0.779909	27599	Class List:;Classifier:;Classifier Output Type:Mask;Classify Registered:;Image Zoom:2;Nuclear Masker:;Nuclear Masker Type:Traditional;Phenotyper:;num_markers:2;num_probes:0;num_phenotypes:0;use_nn:false;nuclear_contrast:0.556;nuclear_min_intensity:54.059999999999995;nuclear_segg_agg:0.199;nuclear_fill_holes:true;nuclear_min_area:0;nuclear_max_area:22.12389380530935;nuclear_roundness:0;cyto_radius…
						Total Cells	Green Positive Cells
					non	490	224
					#1	434	41
					#2	484	43
					#3	497	8
					#4	527	41
					#5	490	109
					#6	474	163
