# Supplementary material for: Targeting pseudoknots with Cas13b inhibits porcine epidemic diarrhoea virus replication
Source: J Gen Virol. 2025 Feb 4;106(2):002071. doi: 10.1099/jgv.0.002071 (PMC11793167; doi:10.1099/jgv.0.002071)
Supplement: Supplementary Material 1. [file jgv-106-02071-s001.zip › Fig 3/Fig 3 A.xlsx]

## Sheet: M
Sample Name	Target Name	CT	ΔCT	2-ΔCt	AVERAGE	STDEV	Fold	SD	%
1	PEDV_M	13.8107	-2.0382	4.10734	3.71637	0.568653	100	15.3013	0		fold					sd
1	PEDV_M	13.812	-1.99195	3.97774							crRNA	Cas13b Mrna	Non	crRNA #3		crRNA	Cas13b Mrna	Non	crRNA #3
1	PEDV_M	14.1846	-1.61543	3.06402							0.5 μg	0.5 μg	100	41.7044	58.2956	0.5 μg	0.5 μg	15.3013	15.3013
2	PEDV_M	13.9425	-1.70203	3.25358	3.17958	0.0829859	85.556	2.60997	14.444		0.5 μg	1 μg	100	9.42284	90.5772	0.5 μg	1 μg	10.9612	2.27631
2	PEDV_M	13.9051	-1.62754	3.08986							0.5 μg	1.5 μg	100	3.93233	96.0677	0.5 μg	1.5 μg	10.7312	8.36553
2	PEDV_M	13.9241	-1.67595	3.19529							0.5 μg	2 μg	100	1.56108	98.4389	0.5 μg	2 μg	10.0728	3.51311
3	PEDV_M	15.1468	-0.641258	1.55969	1.54989	0.00899259	41.7044	0.580208	58.2956
3	PEDV_M	15.2282	-0.624817	1.54202
3	PEDV_M	15.1696	-0.630374	1.54797
4	PEDV_M	13.3976	-2.35242	5.10679	5.74888	0.630147	100	10.9612	0
4	PEDV_M	13.1562	-2.67047	6.36637
4	PEDV_M	13.2706	-2.52944	5.77349
5	PEDV_M	13.1994	-2.68954	6.4511	6.33724	0.189576	110.234	2.99145	-10.2342
5	PEDV_M	13.1918	-2.68756	6.44222
5	PEDV_M	13.1868	-2.61315	6.11839
6	PEDV_M	16.3285	0.857127	0.552051	0.541708	0.012331	9.42284	2.27631	90.5772
6	PEDV_M	16.1448	0.921221	0.528062
6	PEDV_M	16.1756	0.875641	0.545012
7	PEDV_M	13.5922	-1.86068	3.63178	4.1445	0.444753	100	10.7312	0
7	PEDV_M	13.3349	-2.14609	4.42626
7	PEDV_M	13.2706	-2.12944	4.37546
8	PEDV_M	13.8553	-1.92636	3.80094	3.63084	0.150971	87.6063	4.15801	12.3937
8	PEDV_M	13.9764	-1.8126	3.51275
8	PEDV_M	13.8605	-1.83949	3.57884
9	PEDV_M	18.437	2.68214	0.15581	0.162976	0.0136338	3.93233	8.36553	96.0677
9	PEDV_M	18.3171	2.48441	0.178698
9	PEDV_M	18.4951	2.69508	0.154418
10	PEDV_M	12.9109	-2.88368	7.38029	6.67177	0.672034	100	10.0728	0
10	PEDV_M	13.0138	-2.59536	6.04341
10	PEDV_M	12.8794	-2.72063	6.5916
11	PEDV_M	13.1602	-2.62273	6.15913	7.05779	0.933269	105.786	13.2232	-5.78595
11	PEDV_M	12.8773	-3.004	8.02219
11	PEDV_M	12.9943	-2.80572	6.99206
12	PEDV_M	18.5324	3.30582	0.101123	0.104151	0.00365895	1.56108	3.51311	98.4389
12	PEDV_M	18.4843	3.27768	0.103115
12	PEDV_M	18.408	3.208	0.108217

## Sheet: RdRp
Sample Name	Target Name	CT	ΔCT	2-ΔCt	AVERAGE	STDEV	Fold	SD	%
1	PEDV_RdRp	16.5522	0.703242	0.61419	0.57937	0.0427128	100	7.37228	0		fold					sd
1	PEDV_RdRp	16.5597	0.755822	0.592209							crRNA	Cas13b Mrna	Non	crRNA #3		crRNA	Cas13b Mrna	Non	crRNA #3
1	PEDV_RdRp	16.7113	0.911288	0.53171							0.5 μg	0.5 μg	100	40.3354	59.6646	0.5 μg	0.5 μg	7.37228	7.37228
2	PEDV_RdRp	16.7343	1.08977	0.469835	0.366137	0.209384	63.1957	36.1399	36.8043		0.5 μg	1 μg	100	6.74376	93.2562	0.5 μg	1 μg	32.7205	0.437007
2	PEDV_RdRp	16.5228	0.990125	0.503434							0.5 μg	1.5 μg	100	5.2632	94.7368	0.5 μg	1.5 μg	30.7924	0.0939671
2	PEDV_RdRp	18.5984	2.99838	0.12514							0.5 μg	2 μg	100	1.46016	98.5398	0.5 μg	2 μg	8.08998	0.0224401
3	PEDV_RdRp	18.5435	2.75546	0.14809	0.233691	0.100055	40.3354	17.2696	59.6646
3	PEDV_RdRp	18.1094	2.25639	0.209296
3	PEDV_RdRp	17.3408	1.54083	0.343687
4	PEDV_RdRp	15.9764	0.226419	0.854754	0.630429	0.206279	100	32.7205	0
4	PEDV_RdRp	16.9822	1.15549	0.448913
4	PEDV_RdRp	16.567	0.767045	0.58762
5	PEDV_RdRp	17.0426	1.15364	0.449491	0.454918	0.00864487	72.1601	1.37127	27.8399
5	PEDV_RdRp	16.9844	1.10505	0.464887
5	PEDV_RdRp	16.9508	1.1508	0.450375
6	PEDV_RdRp	19.943	4.47163	0.0450718	0.0425146	0.00275502	6.74376	0.437007	93.2562
6	PEDV_RdRp	19.882	4.65846	0.0395972
6	PEDV_RdRp	19.8437	4.54373	0.0428748
7	PEDV_RdRp	16.9878	1.53487	0.34511	0.535481	0.164888	100	30.7924	0
7	PEDV_RdRp	16.1399	0.658902	0.63336
7	PEDV_RdRp	16.0712	0.671228	0.627972
8	PEDV_RdRp	16.1335	0.351817	0.783597	0.694813	0.0770694	129.755	14.3926	-29.755
8	PEDV_RdRp	16.4213	0.632297	0.645149
8	PEDV_RdRp	16.3089	0.608907	0.655693
9	PEDV_RdRp	20.9326	5.17781	0.0276264	0.0281834	0.000503176	5.2632	0.0939671	94.7368
9	PEDV_RdRp	20.9748	5.1421	0.0283187
9	PEDV_RdRp	20.9276	5.12758	0.0286051
10	PEDV_RdRp	15.4239	-0.370701	1.29298	1.24341	0.100591	100	8.08998	0
10	PEDV_RdRp	15.22	-0.389111	1.30959
10	PEDV_RdRp	15.4267	-0.173318	1.12765
11	PEDV_RdRp	15.2241	-0.558798	1.47304	1.53312	0.083913	123.3	6.74864	-23.3001
11	PEDV_RdRp	15.1773	-0.703981	1.62899
11	PEDV_RdRp	15.2176	-0.582385	1.49732
12	PEDV_RdRp	20.992	5.76538	0.0183843	0.0181146	0.000381472	1.45685	0.0306797	98.5431
12	PEDV_RdRp	21.0149	5.80835	0.0178448

## Sheet: Actin
Sample Name	Target Name	CT
1	actin	15.8489
1	actin	15.8039
1	actin	15.8
2	actin	15.6446
2	actin	15.5327
2	actin	15.6
3	actin	15.7881
3	actin	15.853
3	actin	15.8
4	actin	15.75
4	actin	15.8267
4	actin	15.8
5	actin	15.889
5	actin	15.8794
5	actin	15.8
6	actin	15.4713
6	actin	15.2236
6	actin	15.3
7	actin	15.4529
7	actin	15.481
7	actin	15.4
8	actin	15.7816
8	actin	15.789
8	actin	15.7
9	actin	15.7548
9	actin	15.8327
9	actin	15.8
10	actin	15.7946
10	actin	15.6091
10	actin	15.6
11	actin	15.7829
11	actin	15.8813
11	actin	15.8
12	actin	15.2266
12	actin	15.2066
12	actin	15.2
