# Supplementary material for: Targeting pseudoknots with Cas13b inhibits porcine epidemic diarrhoea virus replication
Source: J Gen Virol. 2025 Feb 4;106(2):002071. doi: 10.1099/jgv.0.002071 (PMC11793167; doi:10.1099/jgv.0.002071)
Supplement: Supplementary Material 1. [file jgv-106-02071-s001.zip › Fig 3/Fig 3 B.xlsx]

## Sheet: 1
		1	2	3	average	stdev	fold	sd
	non	16340000	17280000	17420000	1.70133e+07	587310	100	3.45206			100	3.45206
0.5 μg	nc	16980000	17120000	17690000	1.72633e+07	376076	101.469	2.21048			101.469	2.21048
	crRNA #3	17070000	17410000	17270000	17250000	170880	101.391	1.00439			101.391	1.00439
1 μg	nc	18130000	18030000	18040000	1.80667e+07	55075.7	106.191	0.323721			106.191	0.323721
	crRNA #3	17880000	17840000	17770000	17830000	55677.6	104.8	0.327259			104.8	0.327259
1.5 μg	nc	17940000	17410000	17260000	1.75367e+07	357258	103.076	2.09987			103.076	2.09987
	crRNA #3	17470000	16790000	17020000	1.70933e+07	345881	100.47	2.033			100.47	2.033
2 μg	nc	17280000	16900000	17260000	1.71467e+07	213854	100.784	1.25698			100.784	1.25698
	crRNA #3	17760000	17070000	17780000	1.75367e+07	404269	103.076	2.37619			103.076	2.37619
			cell viability (%)					cell viability (%)
	crRNA	Cas13b	Non	crRNA #3		Cas13b	crRNA	Non	crRNA #3
	0.5 μg	0.5 μg	101.469	101.391		2 μg	0.1 μg	104.291	103.056
		1 μg	106.191	104.8			0.2 μg	102.155	103.037
		1.5 μg	103.076	100.47			0.5 μg	99.8433	98.2367
		2 μg	100.784	103.076			1 μg	83.5423	82.837	17.163
