# Supplementary material for: Targeting pseudoknots with Cas13b inhibits porcine epidemic diarrhoea virus replication
Source: J Gen Virol. 2025 Feb 4;106(2):002071. doi: 10.1099/jgv.0.002071 (PMC11793167; doi:10.1099/jgv.0.002071)
Supplement: Supplementary Material 1. [file jgv-106-02071-s001.zip › Fig 3/Fig 3 C.xlsx]

## Sheet: RdRp
Sample Name	Target Name	CT	ΔCT	2-ΔCt	AVERAGE	STDEV	Fold	SD	%
13	PEDV RdRp	16.4696	1.68225	0.311597	0.296898	0.0445527	100	15.0061	0
13	PEDV RdRp	16.4532	2.01827	0.246853
13	PEDV RdRp	16.0897	1.58968	0.332244
14	PEDV RdRp	14.4696	-0.516511	1.43049	0.77283	0.569553	260.301	191.834	-160.301
14	PEDV RdRp	15.8699	1.17644	0.442442
14	PEDV RdRp	15.9663	1.16632	0.445557							fold					sd
15	PEDV RdRp	17.8672	2.85266	0.138441	0.129877	0.00828913	43.7446	2.79191	56.2554		Cas13b Mrna	crRNA	Non	crRNA #3		Cas13b Mrna	crRNA	Non	crRNA #3
15	PEDV RdRp	17.9643	3.03632	0.121893							2 μg	0.1 μg	100	43.7446		2 μg	0.1 μg	15.0061	2.79191
15	PEDV RdRp	17.9512	2.95123	0.129298							2 μg	0.2 μg	100	33.8149		2 μg	0.2 μg	13.7925	5.29007
16	PEDV RdRp	15.9945	1.05595	0.480982	0.566364	0.0781159	100	13.7925	0		2 μg	0.5 μg	100	2.0615		2 μg	0.5 μg	12.0563	0.0609746
16	PEDV RdRp	15.9376	0.656889	0.634245							2 μg	1 μg	100	0.949642		2 μg	1 μg	8.9607	0.0499966
16	PEDV RdRp	15.8763	0.77629	0.583866
17	PEDV RdRp	15.6331	0.680015	0.624159	0.599143	0.0226487	105.788	3.99896	-5.78751
17	PEDV RdRp	15.6362	0.753319	0.593237
17	PEDV RdRp	15.6858	0.785797	0.580032
18	PEDV RdRp	17.2056	2.50179	0.176558	0.191515	0.0299611	33.8149	5.29007	66.1851
18	PEDV RdRp	16.8696	2.14554	0.22601
18	PEDV RdRp	17.2397	2.5397	0.171978
19	PEDV RdRp	15.0863	0.617888	0.651624	0.684661	0.0825447	100	12.0563	0
19	PEDV RdRp	15.0475	0.361032	0.778608
19	PEDV RdRp	15.181	0.680955	0.623752
20	PEDV RdRp	15.1628	0.241361	0.845947	0.732204	0.100724	106.944	14.7115	-6.9439
20	PEDV RdRp	15.3458	0.522096	0.69636
20	PEDV RdRp	15.412	0.611966	0.654304
21	PEDV RdRp	20.9055	6.18977	0.0136991	0.0141143	0.00041747	2.0615	0.0609746	97.9385
21	PEDV RdRp	20.9715	6.10442	0.014534
21	PEDV RdRp	20.9472	6.14717	0.0141097
22	PEDV RdRp	14.0143	-0.74819	1.67968	1.53805	0.13782	100	8.9607	0
22	PEDV RdRp	14.1629	-0.489946	1.40439
22	PEDV RdRp	14.0864	-0.613587	1.53006
23	PEDV RdRp	14.5598	-0.267157	1.20343	1.16758	0.0632087	75.913	4.10968	24.087
23	PEDV RdRp	14.6268	-0.268676	1.2047
23	PEDV RdRp	14.6696	-0.130394	1.09459
24	PEDV RdRp	20.9146	6.049	0.0151032	0.0146059	0.00076897	0.949642	0.0499966	99.0504
24	PEDV RdRp	20.7424	6.05944	0.0149943
24	PEDV RdRp	20.8876	6.18755	0.0137202

## Sheet: M
Sample Name	Target Name	CT	ΔCT	2-ΔCt	AVERAGE	STDEV	Fold	SD	%
13	PEDV M	13.5521	-1.23523	2.35418	1.99207	0.362062	100	18.1751	0
13	PEDV M	13.4407	-0.994205	1.99198
13	PEDV M	13.7951	-0.704923	1.63006
14	PEDV M	13.7423	-1.24388	2.36835	2.21773	0.135172	111.327	6.0951	-11.3274
14	PEDV M	13.5705	-1.12291	2.17786
14	PEDV M	13.7248	-1.07517	2.10697
15	PEDV M	15.4708	0.456241	0.728883	0.780665	0.0453034	39.1886	5.80318	60.8114
15	PEDV M	15.2267	0.298695	0.812987
15	PEDV M	15.3217	0.321703	0.800125							fold					sd
16	PEDV M	13.7014	-1.23717	2.35736	2.43373	0.370757	100	15.2341	0		Cas13b Mrna	crRNA	Non	crRNA #3		Cas13b Mrna	crRNA	Non	crRNA #3
16	PEDV M	13.7765	-1.50422	2.83672							2 μg	0.1 μg	100	39.1886		2 μg	0.1 μg	10.0728	5.80318
16	PEDV M	14.0247	-1.07526	2.1071							2 μg	0.2 μg	100	33.3047		2 μg	0.2 μg	15.2341	12.3485
17	PEDV M	13.8799	-1.07322	2.10412	2.03125	0.0932009	83.4625	4.58836	16.5375		2 μg	0.5 μg	100	5.48312		2 μg	0.5 μg	6.82545	8.23329
17	PEDV M	13.9371	-0.94578	1.92623							2 μg	1 μg	100	1.02737		2 μg	1 μg	10.6337	8.61697
17	PEDV M	13.855	-1.04502	2.0634
18	PEDV M	15.1228	0.418969	0.747959	0.810546	0.10009	33.3047	12.3485	66.6953
18	PEDV M	14.835	0.110942	0.925983
18	PEDV M	15.1003	0.400308	0.757696
19	PEDV M	13.7075	-0.760932	1.69458	1.81481	0.123869	100	6.82545	0
19	PEDV M	13.7289	-0.957563	1.94203
19	PEDV M	13.6457	-0.854254	1.80782
20	PEDV M	13.9541	-0.967391	1.9553	1.92669	0.116939	106.165	6.06941	-6.16464
20	PEDV M	13.8046	-1.01911	2.02666
20	PEDV M	13.9535	-0.846472	1.7981
21	PEDV M	18.0321	3.31641	0.100383	0.0995082	0.0081928	5.48312	8.23329	94.5169
21	PEDV M	18.0883	3.22124	0.107229
21	PEDV M	18.2594	3.45937	0.0909132
22	PEDV M	12.653	-2.10945	4.31525	3.84566	0.408935	100	10.6337	0
22	PEDV M	12.7835	-1.86936	3.6537			0
22	PEDV M	12.8649	-1.83512	3.56801			0
23	PEDV M	12.5782	-2.24869	4.75251	4.91127	0.152548	127.71	3.10609	-27.7096
23	PEDV M	12.5573	-2.33821	5.05673			0
23	PEDV M	12.5	-2.3	4.92458			0
24	PEDV M	19.5416	4.67605	0.0391172	0.0395093	0.0034045	1.02737	8.61697	98.9726
24	PEDV M	19.4662	4.78318	0.0363178			0
24	PEDV M	19.2364	4.53641	0.0430929			0

## Sheet: Actin
Sample Name	Target Name	CT
12	actin	15.2
13	actin	14.7873
13	actin	14.4349
13	actin	14.5
14	actin	14.9861
14	actin	14.6934
14	actin	14.8
15	actin	15.0145
15	actin	14.928
15	actin	15
16	actin	14.9386
16	actin	15.2807
16	actin	15.1
17	actin	14.9531
17	actin	14.8828
17	actin	14.9
18	actin	14.7038
18	actin	14.7241
18	actin	14.7
19	actin	14.4685
19	actin	14.6865
19	actin	14.5
20	actin	14.9215
20	actin	14.8237
20	actin	14.8
21	actin	14.7157
21	actin	14.8671
21	actin	14.8
22	actin	14.7625
22	actin	14.6528
22	actin	14.7
23	actin	14.8269
23	actin	14.8955
23	actin	14.8
24	actin	14.8656
24	actin	14.683
24	actin	14.7
