# Supplementary material for: Targeting pseudoknots with Cas13b inhibits porcine epidemic diarrhoea virus replication
Source: J Gen Virol. 2025 Feb 4;106(2):002071. doi: 10.1099/jgv.0.002071 (PMC11793167; doi:10.1099/jgv.0.002071)
Supplement: Supplementary Material 1. [file jgv-106-02071-s001.zip › Fig 3/Fig 3 D.xlsx]

## Sheet: Sheet1
		1	2	3	average	stdev	fold	sd			fold	sd
	non	16340000	17280000	17420000	1.70133e+07	587310	100	3.45206			100	3.45206
0.5 μg	nc	17940000	17990000	17300000	1.77433e+07	384751	104.291	2.26147			104.291	2.26147
	crRNA #3	17890000	17470000	17240000	1.75333e+07	329596	103.056	1.93728			103.056	1.93728
1 μg	nc	17520000	17500000	17120000	17380000	225389	102.155	1.32478			102.155	1.32478
	crRNA #3	17410000	17760000	17420000	17530000	199249	103.037	1.17113			103.037	1.17113
1.5 μg	nc	16960000	16940000	17060000	1.69867e+07	64291	99.8433	0.377886			99.8433	0.377886
	crRNA #3	16480000	16990000	16670000	1.67133e+07	257747	98.2367	1.51497			98.2367	1.51497
2 μg	nc	14200000	14330000	14110000	1.42133e+07	110604	83.5423	0.650104			83.5423	0.650104
	crRNA #3	14300000	14240000	13740000	1.40933e+07	307463	82.837	1.80719			82.837	1.80719
			sd					sd
	crRNA	Cas13b	Non	crRNA #3		crRNA	Cas13b	Non	crRNA #3
	0.5 μg	0.5 μg	2.21048	1.00439		0.5 μg	0.5 μg	2.26147	1.93728
		1 μg	0.323721	0.327259			1 μg	1.32478	1.17113
		1.5 μg	2.09987	2.033			1.5 μg	0.377886	1.51497
		2 μg	1.25698	2.37619			2 μg	0.650104	1.80719
			Non	crRNA #3
