# Supplementary material for: Targeting pseudoknots with Cas13b inhibits porcine epidemic diarrhoea virus replication
Source: J Gen Virol. 2025 Feb 4;106(2):002071. doi: 10.1099/jgv.0.002071 (PMC11793167; doi:10.1099/jgv.0.002071)
Supplement: Supplementary Material 1. [file jgv-106-02071-s001.zip › Fig 4/Fig 4 A.xlsx]

## Sheet: Sheet2
Well Position	Sample Name	Target Name	CT	ΔCT	2-ΔCt	AVERAGE	STDEV	Fold	SD
A7	P_DMS0_1	PEDV_RdRp	13.0714	-0.709481	1.63522	1.96768	0.360404	100	18.3162	0
A8	P_DMS0_1	PEDV_RdRp	12.8195	-1.23308	2.35069							Fold
A9	P_DMS0_1	PEDV_RdRp	13.1252	-0.93896	1.91715							DMSO	Merafloxacin
D7	P_Merafloxacin20	PEDV_RdRp	13.7071	-0.593587	1.50899	1.55399	0.32576	78.9756	16.5555	21.0244	20 μM	100	78.9756		0	21.0244
D8	P_Merafloxacin20	PEDV_RdRp	13.3202	-0.92593	1.89991						50 μM	100	61.4972		0	38.5028
D9	P_Merafloxacin20	PEDV_RdRp	13.8651	-0.325464	1.25307						100 μM	100	60.0209		0	39.9791
B7	P_DMS0_2	PEDV_RdRp	13.5327	-0.936148	1.91341	2.06263	0.20422	100	9.90095	0
B8	P_DMS0_2	PEDV_RdRp	13.7845	-0.984848	1.9791							SD
B9	P_DMS0_2	PEDV_RdRp	13.5904	-1.19873	2.29537							DMSO	Merafloxacin
E7	P_Merafloxacin50	PEDV_RdRp	14.0398	-0.273348	1.20861	1.26846	0.0963088	61.4972	4.66922	38.5028	20 μM	18.3162	16.5555
E8	P_Merafloxacin50	PEDV_RdRp	13.7904	-0.464205	1.37956						50 μM	9.90095	4.66922
E9	P_Merafloxacin50	PEDV_RdRp	13.9157	-0.283583	1.21721						100 μM	7.83717	4.97159
C7	P_DMS0_3	PEDV_RdRp	13.6285	-0.734441	1.66375	1.80439	0.141413	100	7.83717	0
C8	P_DMS0_3	PEDV_RdRp	13.6614	-0.850271	1.80284
C9	P_DMS0_3	PEDV_RdRp	13.4615	-0.960931	1.94657
F7	P_Merafloxacin100	PEDV_RdRp	14.4777	-0.0947218	1.06786	1.08301	0.0897067	60.0209	4.97159	39.9791
F8	P_Merafloxacin100	PEDV_RdRp	14.2512	-0.237961	1.17932
F9	P_Merafloxacin100	PEDV_RdRp	14.5643	-0.00265217	1.00184
A10	P_DMS0_1	actin	13.7809
A11	P_DMS0_1	actin	14.0526
A12	P_DMS0_1	actin	14.0642
D10	P_Merafloxacin20	actin	14.3007
D11	P_Merafloxacin20	actin	14.2461
D12	P_Merafloxacin20	actin	14.1906
B10	P_DMS0_2	actin	14.4689
B11	P_DMS0_2	actin	14.7693
B12	P_DMS0_2	actin	14.7891
E10	P_Merafloxacin50	actin	14.3131
E11	P_Merafloxacin50	actin	14.2546
E12	P_Merafloxacin50	actin	14.1993
C10	P_DMS0_3	actin	14.3629
C11	P_DMS0_3	actin	14.5117
C12	P_DMS0_3	actin	14.4224
F10	P_Merafloxacin100	actin	14.5724
F11	P_Merafloxacin100	actin	14.4892
F12	P_Merafloxacin100	actin	14.567
