# Supplementary material for: Targeting pseudoknots with Cas13b inhibits porcine epidemic diarrhoea virus replication
Source: J Gen Virol. 2025 Feb 4;106(2):002071. doi: 10.1099/jgv.0.002071 (PMC11793167; doi:10.1099/jgv.0.002071)
Supplement: Supplementary Material 1. [file jgv-106-02071-s001.zip › Fig 4/Fig 4 C.xlsx]

## Sheet: Sheet1
Image Location	Image Tag	Algorithm Name	Start Time	Job Id	Analysis Region	Total Cells	Green Positive Cells	Blue Positive Cells	Green Positive Nuclei Cells	Blue Positive Nuclei Cells	Negative Nuclei Cells	Green Positive Cytoplasm Cells	Blue Positive Cytoplasm Cells	Negative Cytoplasm Cells	Green Positive Membrane Cells	Blue Positive Membrane Cells	Negative Membrane Cells	% Green Positive Cells	% Blue Positive Cells	% Green Positive Nuclei Cells	% Blue Positive Nuclei Cells	% Green Positive Cytoplasm Cells	% Blue Positive Cytoplasm Cells	% Green Positive Membrane Cells	% Blue Positive Membrane Cells	Green Avg Positive Nuclei Intensity	Blue Avg Positive Nuclei Intensity	Green Avg Positive Cytoplasm Intensity	Blue Avg Positive Cytoplasm Intensity	Green Avg Positive Membrane Intensity	Blue Avg Positive Membrane Intensity	Total Cell Area (μm²)	Avg Cell Area (μm²)	Avg Cytoplasm Area (μm²)	Avg Membrane Area (μm²)	Avg Nucleus Area (μm²)	Avg Nucleus Perimeter (μm)	Avg Nucleus Roundness	Area Analyzed (μm²)	Analysis Inputs
D:\수정\d-1_Overlay.tif	d-1_Overlay.tif	Indica Labs - FISH-IF v2.1.5	2024-09-04 오후 4:52:01	1802	entire image	744	435	0	0	0	744	435	0	309	0	0	744	58.4677	0	0	0	58.4677	0	0	0	0	0	82.4716	0	0	0	52540.9	70.6195	63.3107	0	7.3088	11.7492	0.805671	52428.8	Class List:;Classifier:;Classifier Output Type:Mask;Classify Registered:;Image Zoom:2;Nuclear Masker:;Nuclear Masker Type:Traditional;Phenotyper:;num_markers:2;num_probes:0;num_phenotypes:0;use_nn:false;nuclear_contrast:0.55;nuclear_min_intensity:55;nuclear_segg_agg:0.2;nuclear_fill_holes:true;nuclear_min_area:0;nuclear_max_area:22.12389380530935;nuclear_roundness:0;cyto_radius:8.729999999999999;…
D:\수정\d2_Overlay.tif	d2_Overlay.tif	Indica Labs - FISH-IF v2.1.5	2024-09-04 오후 4:52:09	1803	entire image	654	406	0	0	0	654	406	0	248	0	0	654	62.0795	0	0	0	62.0795	0	0	0	0	0	81.3306	0	0	0	52375.4	80.0846	72.2277	0	7.85691	12.2459	0.821708	52428.8	Class List:;Classifier:;Classifier Output Type:Mask;Classify Registered:;Image Zoom:2;Nuclear Masker:;Nuclear Masker Type:Traditional;Phenotyper:;num_markers:2;num_probes:0;num_phenotypes:0;use_nn:false;nuclear_contrast:0.55;nuclear_min_intensity:55;nuclear_segg_agg:0.2;nuclear_fill_holes:true;nuclear_min_area:0;nuclear_max_area:22.12389380530935;nuclear_roundness:0;cyto_radius:8.729999999999999;…
D:\수정\d3_Overlay.tif	d3_Overlay.tif	Indica Labs - FISH-IF v2.1.5	2024-09-04 오후 4:52:17	1804	entire image	639	255	0	0	0	639	255	0	384	0	0	639	39.9061	0	0	0	39.9061	0	0	0	0	0	78.0391	0	0	0	52358.5	81.9381	73.9452	0	7.99293	12.3757	0.813068	52428.8	Class List:;Classifier:;Classifier Output Type:Mask;Classify Registered:;Image Zoom:2;Nuclear Masker:;Nuclear Masker Type:Traditional;Phenotyper:;num_markers:2;num_probes:0;num_phenotypes:0;use_nn:false;nuclear_contrast:0.55;nuclear_min_intensity:55;nuclear_segg_agg:0.2;nuclear_fill_holes:true;nuclear_min_area:0;nuclear_max_area:22.12389380530935;nuclear_roundness:0;cyto_radius:8.729999999999999;…
D:\수정\m1_Overlay.tif	m1_Overlay.tif	Indica Labs - FISH-IF v2.1.5	2024-09-04 오후 4:52:23	1805	entire image	454	191	0	0	0	454	191	0	263	0	0	454	42.0705	0	0	0	42.0705	0	0	0	0	0	77.6737	0	0	0	50690.4	111.653	103.197	0	8.45601	12.6744	0.844989	52428.8	Class List:;Classifier:;Classifier Output Type:Mask;Classify Registered:;Image Zoom:2;Nuclear Masker:;Nuclear Masker Type:Traditional;Phenotyper:;num_markers:2;num_probes:0;num_phenotypes:0;use_nn:false;nuclear_contrast:0.55;nuclear_min_intensity:55;nuclear_segg_agg:0.2;nuclear_fill_holes:true;nuclear_min_area:0;nuclear_max_area:22.12389380530935;nuclear_roundness:0;cyto_radius:8.729999999999999;…
D:\수정\m2_Overlay.tif	m2_Overlay.tif	Indica Labs - FISH-IF v2.1.5	2024-09-04 오후 4:52:28	1806	entire image	312	129	0	0	0	312	129	0	183	0	0	312	41.3462	0	0	0	41.3462	0	0	0	0	0	77.9254	0	0	0	45665.1	146.362	138.294	0	8.06827	12.3978	0.834598	52428.8	Class List:;Classifier:;Classifier Output Type:Mask;Classify Registered:;Image Zoom:2;Nuclear Masker:;Nuclear Masker Type:Traditional;Phenotyper:;num_markers:2;num_probes:0;num_phenotypes:0;use_nn:false;nuclear_contrast:0.55;nuclear_min_intensity:55;nuclear_segg_agg:0.2;nuclear_fill_holes:true;nuclear_min_area:0;nuclear_max_area:22.12389380530935;nuclear_roundness:0;cyto_radius:8.729999999999999;…
D:\수정\m3_Overlay(1).tif	m3_Overlay(1).tif	Indica Labs - FISH-IF v2.1.5	2024-09-04 오후 4:52:33								750	120	0	630	0	0	750	16	0	0	0	16	0	0	0	0	0	85.0443	0	0	0	52129.2	69.5056	63.056	0	6.44959	10.9672	0.814121	52428.8	Class List:;Classifier:;Classifier Output Type:Mask;Classify Registered:;Image Zoom:2;Nuclear Masker:;Nuclear Masker Type:Traditional;Phenotyper:;num_markers:2;num_probes:0;num_phenotypes:0;use_nn:false;nuclear_contrast:0.55;nuclear_min_intensity:55;nuclear_segg_agg:0.2;nuclear_fill_holes:true;nuclear_min_area:0;nuclear_max_area:22.12389380530935;nuclear_roundness:0;cyto_radius:8.729999999999999;…
								Total Cells	Green Positive Cells
							DMSO control_1	309	435
							Merafloxacin 20 μM	263	191
							DMSO control_2	248	406
							Merafloxacin 50 μM	183	129
							DMSO control_3	384	255
							Merafloxacin 100 μM	630	120
