# Supplementary material for: Targeting pseudoknots with Cas13b inhibits porcine epidemic diarrhoea virus replication
Source: J Gen Virol. 2025 Feb 4;106(2):002071. doi: 10.1099/jgv.0.002071 (PMC11793167; doi:10.1099/jgv.0.002071)
Supplement: Supplementary Material 1. [file jgv-106-02071-s001.zip › Fig 4/Fig 4 D.xlsx]

## Sheet: Sheet1
		1	2	3	AVERAGE	STDEV	Fold	sd
non treated		20510000	21640000	22120000	2.14233e+07	674899	100	3.1503
DMSO	20 μM	20650000	21780000	21760000	2.13967e+07	646710	99.8755	3.01872		99.8755	3.01872
	50 μM	19310000	20430000	20450000	2.00633e+07	652482	93.6518	3.04566		93.6518	3.04566			Fold				sd
	100 μM	17050000	17690000	17070000	17270000	363868	80.613	1.69847		80.613	1.69847			DMSO	Merafloxacin			DMSO	Merafloxacin
Merafloxacin	20 μM	19940000	19590000	19270000	19600000	335112	91.489	1.56424		91.489	1.56424		20 μM	99.8755	91.489		20 μM	3.01872	1.56424
	50 μM	17020000	17670000	17020000	1.72367e+07	375278	80.4574	1.75172		80.4574	1.75172		50 μM	93.6518	80.4574		50 μM	3.04566	1.75172
	100 μM	14240000	14260000	13980000	14160000	156205	66.0962	0.729135		66.0962	0.729135		100 μM	80.613	66.0962		100 μM	1.69847	0.729135
																	%
																	0.124475	8.51097
																	6.34822	19.5426
																	19.387	33.9038
